# Supplementary material for: Brassica napus Bacterial Assembly Processes Vary with Plant Compartment and Growth Stage but Not between Lines
Source: Appl Environ Microbiol. 2022 Apr 28;88(10):e00273-22. doi: 10.1128/aem.00273-22 (PMC9128504; doi:10.1128/aem.00273-22)
Supplement: Supplemental file 2 — Tables S1 to S5. Download aem.00273-22-s0002.xlsx, XLSX file, 0.02 MB [file aem.00273-22-s0002.xlsx]

## Sheet: Table 1
Table 1
		Leaf Development		Bolting	Flowering		Seed Development			Ripening
	Week	3	4	5	6	7	8	9	10	11	12
Leaf	Pielou's Evenness	0.94	0.91	0.91	0.88	0.49	0.74	0.68	0.78	0.83	0.91
	ACE	37.69	53.45	60.56	62.28	50.25	32.15	29.83	33.87	20.61	17.91
	Inverse Simpson	20.78	18.17	21.67	20.13	13.85	13.59	7.41	9.75	7.6	8.06
Root	Pielou's Evenness	0.87	0.76	0.79	0.74	0.72	0.72	0.74	0.79	0.79	0.8
	ACE	10.95	3.84	13.65	20.86	22.21	27.57	24.65	29.15	34.65	30.57
	Inverse Simpson	4.67	2.41	4.67	6.33	5.97	6.19	6.89	8.55	11.66	9.88
Rhizosphere	Pielou's Evenness	0.88	0.79	0.61	0.59	0.59	0.68	0.73	0.75	0.74	0.77
	ACE	426.72	461.18	299.92	281.16	252.69	315.77	364.38	389.55	491.62	466.1
	Inverse Simpson	126.99	64.26	25.1	11.82	14.57	18.41	24.27	29.3	42.12	45.67
Table 1: Weekly diversity indices for the leaf, root and rhizosphere over the ten sampling weeks
Soil	Df	Sum of Sq	Mean Sq	F. Model	R2	P
Week 3
NAM	7	2.5508	0.3644	1.084	0.26543	0.195
Residuals	21	7.0593	0.33616		0.73457
Total	28	9.6101			1
Week 4
NAM	7	2.8403	0.40575	1.1804	0.27303	0.041
Residuals	22	7.5625	0.34375		0.72697
Total	29	10.4028			1
Week 5
NAM	7	2.5382	0.3626	1.1021	0.28878	0.228
Residuals	19	6.2512	0.32901		0.71122
Total	26	8.7894			1
Week 6
NAM	7	2.3853	0.34076	1.2529	0.31581	0.048
Residuals	19	5.1678	0.27199		0.68419
Total	26	7.5531			1
Week 7
NAM	7	4.0956	0.58509	2.6135	0.28454	0.001
Residuals	46	10.2981	0.22387		0.71546
Total	53	14.3937			1
Week 8
NAM	7	2.1534	0.30763	1.0931	0.2871	0.202
Residuals	19	5.347	0.28142		0.7129
Total	26	7.5005			1
Week 9
NAM	7	2.088	0.29828	1.137	0.27483	0.089
Residuals	21	5.5093	0.36235		0.72517
Total	28	7.5972			1
Week 10
NAM	7	2.2567	0.32238	1.26	0.28618	0.018
Residuals	22	5.6287	0.25585		0.71382
Total	29	7.8853			1
Week 11
NAM	7	2.009	0.28585	0.92797	0.25478	0.707
Residuals	19	5.8526	0.30803		0.74522
Total	26	7.8536			1
Week 12
NAM	7	1.982	0.28314	1.146	0.29686	0.069
Residuals	19	4.6944	0.24707		0.70314
Total	26	6.6763			1

## Sheet: Table 2
Table 2
Leaf
	Df	Sum of Sq	Mean Sq	F. Model	R2	P
Week 3
NAM	7	0.14375	0.020536	1.0476	0.34375	0.392
Residuals	14	0.27443	0.019602		0.65625
Total	21	0.41819			1
Week 4
NAM	7	2.3534	0.3362	0.97884	0.25517	0.482
Residuals	20	6.8692	0.34346		0.74483
Total	27	9.2226			1
Week 5
NAM	7	1.3834	0.19763	0.69179	0.1679	0.978
Residuals	24	6.8563	0.28568		0.8321
Total	31	8.2398			1
Week 6
NAM	7	1.9363	0.27662	0.70749	0.1153	0.985
Residuals	38	14.8574	0.39098		0.8847
Total	45	16.7937			1
Week 7
NAM	7	1.7515	0.25021	1.1836	0.24891	0.218
Residuals	25	5.2851	0.2114		0.75109
Total	32	7.0366			1
Week 8
NAM	7	1.1211	0.16015	0.85833	0.22246	0.692
Residuals	21	3.9183	0.18569		0.77754
Total	28	5.0393			1
Week 9
NAM	7	1.1443	0.16347	0.53397	0.11777	0.991
Residuals	28	8.5719	0.30614		0.88223
Total	35	9.7162			1
Week 10
NAM	7	1.5204	0.2172	0.60629	0.10046	0.98
Residuals	38	13.6131	0.35824		0.89954
Total	45	15.1335			1
Week 11
NAM	7	0.64989	0.092841	1.3415	0.34283	0.15
Residuals	18	1.24574	0.069208		0.65717
Total	25	1.89563			1
Week 12
NAM	6	1.6411	0.27353	1.0142	0.27553	0.426
Residuals	16	4.3151	0.2697		0.72447
Total	22	5.9563			1
Table 2: Weekly PERMANOVAs of the effect of NAM line on leaf bacterial communities.

## Sheet: Table 3
Table 3
Root	Df	Sum of Sq	Mean Sq	F. Model	R2	P
Week 3
NAM	7	2.7269	0.38956	0.85991	0.25061	0.954
Residuals	18	8.1543	0.45302		0.74939
Total	25	10.8812			1
Week 4
NAM	7	3.942	0.56315	1.2568	0.29525	0.012
Residuals	21	9.4097	0.44808		0.70475
Total	28	13.3517			1
Week 5
NAM	7	3.1692	0.45274	1.033	0.28659	0.339
Residuals	18	7.8893	0.43829		0.71341
Total	25	11.0585			1
Week 6
NAM	7	2.645	0.37786	1.1329	0.29448	0.137
Residuals	19	6.3372	0.33353		0.70552
Total	26	8.9822			1
Week 7
NAM	7	4.4005	0.62864	2.2165	0.23326	0.001
Residuals	51	14.4644	0.28361		0.76674
Total	58	18.8648			1
Week 8
NAM	7	2.3564	0.33663	0.97142	0.27419	0.597
Residuals	18	6.2377	0.34654		0.72581
Total	25	8.5941			1
Week 9
NAM	7	2.597	0.36138	1.1428	0.29629	0.14
Residuals	19	6.0081	0.31622		0.70371
Total	26	8.5378			1
Week 10
NAM	7	2.4508	0.35011	0.99954	0.2413	0.465
Residuals	22	7.706	0.35027		0.7587
Total	29	10.1568			1
Week 11
NAM	7	2.6091	0.37273	0.98165	0.27628	0.59
Residuals	18	6.8346	0.3797		0.72372
Total	25	9.4437			1
Week 12
NAM	7	2.7136	0.38766	1.0963	0.2989	0.198
Residuals	18	6.365	0.35361		0.7011
Total	25	9.0786			1
Table 3: Weekly PERMANOVAs of the effect of NAM line on root bacterial communities.

## Sheet: Table 4
Table 4
Soil	Df	Sum of Sq	Mean Sq	F. Model	R2	P
Week 3
NAM	7	2.5508	0.3644	1.084	0.26543	0.195
Residuals	21	7.0593	0.33616		0.73457
Total	28	9.6101			1
Week 4
NAM	7	2.8403	0.40575	1.1804	0.27303	0.041
Residuals	22	7.5625	0.34375		0.72697
Total	29	10.4028			1
Week 5
NAM	7	2.5382	0.3626	1.1021	0.28878	0.228
Residuals	19	6.2512	0.32901		0.71122
Total	26	8.7894			1
Week 6
NAM	7	2.3853	0.34076	1.2529	0.31581	0.048
Residuals	19	5.1678	0.27199		0.68419
Total	26	7.5531			1
Week 7
NAM	7	4.0956	0.58509	2.6135	0.28454	0.001
Residuals	46	10.2981	0.22387		0.71546
Total	53	14.3937			1
Week 8
NAM	7	2.1534	0.30763	1.0931	0.2871	0.202
Residuals	19	5.347	0.28142		0.7129
Total	26	7.5005			1
Week 9
NAM	7	2.088	0.29828	1.137	0.27483	0.089
Residuals	21	5.5093	0.36235		0.72517
Total	28	7.5972			1
Week 10
NAM	7	2.2567	0.32238	1.26	0.28618	0.018
Residuals	22	5.6287	0.25585		0.71382
Total	29	7.8853			1
Week 11
NAM	7	2.009	0.28585	0.92797	0.25478	0.707
Residuals	19	5.8526	0.30803		0.74522
Total	26	7.8536			1
Week 12
NAM	7	1.982	0.28314	1.146	0.29686	0.069
Residuals	19	4.6944	0.24707		0.70314
Total	26	6.6763			1
Table 4: Weekly PERMANOVAs of the effect of NAM line on soil bacterial communities.

## Sheet: Table 5
Table 5
			Df	Sum of Sq	Mean Sq	F value	P
	Leaf	NAM	7	25.4	3.628	1.555	0.149
		BBCH	31	531.6	17.149	7.352	<0.0001
		Residuals	246	573.8	2.332
	Root	NAM	7	7.8	1.11	1.02	0.417
		BBCH	32	159.18	4.974	5.686	<0.0001
		Residuals	267	418	1.566
	Rhizopshere	NAM	7	27.53	3.933	3.941	<0.0001
		BBCH	32	209.3	6.541	6.555	<0.0001
		Residuals	266	265.42	0.998
Table 5: Two-way ANOVA for the effect of B. napus line (NAM) and growth stage (BBCH) on the BNTI values for the leaf, root and rhizosphere over the ten week sampling period. There were no significant interactions so they were not included in the final model.
